# Supplementary material for: DeepPL: A deep-learning-based tool for the prediction of bacteriophage lifecycle
Source: PLoS Comput Biol. 2024 Oct 17;20(10):e1012525. doi: 10.1371/journal.pcbi.1012525 (PMC11521287; doi:10.1371/journal.pcbi.1012525)
Supplement: S1 Data — (XLSX) [file pcbi.1012525.s001.xlsx]

## Sheet: Training dataset
Accession number	Lifecycle	Usage	5-fold cross-validation
NC_003313	Lysogneic	Training	Group1
NC_003524	Lysogneic	Training	Group1
NC_005294	Lysogneic	Training	Group1
NC_006945	Lysogneic	Training	Group1
NC_007581	Lysogneic	Training	Group1
NC_009813	Lysogneic	Training	Group1
NC_019456	Lysogneic	Training	Group1
NC_019489	Lysogneic	Training	Group1
NC_019912	Lysogneic	Training	Group1
NC_020490	Lysogneic	Training	Group1
NC_022914	Lysogneic	Training	Group1
NC_023007	Lysogneic	Training	Group1
NC_024369	Lysogneic	Training	Group1
NC_025424	Lysogneic	Training	Group1
NC_025455	Lysogneic	Training	Group1
NC_027341	Lysogneic	Training	Group1
NC_027982	Lysogneic	Training	Group1
NC_042341	Lysogneic	Training	Group1
NC_025427	Lysogneic	Training	Group1
NC_020488	Lysogneic	Training	Group1
NC_010355	Lysogneic	Training	Group1
NC_023574	Lysogneic	Training	Group1
NC_008193	Lysogneic	Training	Group1
NC_023582	Lysogneic	Training	Group1
NC_005964	Lysogneic	Training	Group1
NC_041969	Lysogneic	Training	Group1
NC_024370	Lysogneic	Training	Group1
NC_007967	Lysogneic	Training	Group1
NC_041888	Lysogneic	Training	Group1
NC_001697	Lysogneic	Training	Group1
NC_022774	Lysogneic	Training	Group1
NC_002669	Lysogneic	Training	Group1
NC_003356	Lysogneic	Training	Group1
NC_004827	Lysogneic	Training	Group1
NC_013597	Lysogneic	Training	Group1
NC_019522	Lysogneic	Training	Group1
NC_001396	Lysogneic	Training	Group1
NC_003085	Lysogneic	Training	Group1
NC_018283	Lysogneic	Training	Group1
NC_042027	Lysogneic	Training	Group1
NC_028748	Lysogneic	Training	Group1
NC_003315	Lysogneic	Training	Group1
NC_023503	Lysogneic	Training	Group1
NC_010147	Lysogneic	Training	Group1
NC_011589	Lysogneic	Training	Group1
NC_013055	Lysogneic	Training	Group1
NC_005354	Lysogneic	Training	Group1
NC_018454	Lysogneic	Training	Group1
NC_002671	Lysogneic	Training	Group1
NC_028862	Lysogneic	Training	Group1
NC_041986	Lysogneic	Training	Group1
NC_007917	Lysogneic	Training	Group1
NC_022776	Lysogneic	Training	Group1
NC_029025	Lysogneic	Training	Group1
NC_042337	Lysogneic	Training	Group1
NC_004588	Lysogneic	Training	Group1
NC_028896	Lysogneic	Training	Group1
NC_006552	Lysogneic	Training	Group1
NC_028764	Lysogneic	Training	Group1
NC_042052	Lysogneic	Training	Group1
NC_042311	Lysogneic	Training	Group1
NC_016158	Lysogneic	Training	Group1
NC_017973	Lysogneic	Training	Group1
NC_023559	Lysogneic	Training	Group1
NC_042325	Lysogneic	Training	Group1
NC_009231	Lysogneic	Training	Group1
NC_028898	Lysogneic	Training	Group1
NC_028883	Lysogneic	Training	Group1
NC_022758	Lysogneic	Training	Group1
NC_007054	Lysogneic	Training	Group1
NC_020858	Lysogneic	Training	Group1
NC_018282	Lysogneic	Training	Group1
NC_007059	Lysogneic	Training	Group1
NC_042336	Lysogneic	Training	Group1
NC_028929	Lysogneic	Training	Group1
NC_042320	Lysogneic	Training	Group1
NC_029010	Lysogneic	Training	Group1
NC_005891	Lysogneic	Training	Group1
NC_005879	Lysogneic	Training	Group1
NC_041891	Lysogneic	Training	Group1
NC_002666	Lysogneic	Training	Group1
NC_005357	Lysogneic	Training	Group1
NC_002703	Lysogneic	Training	Group1
NC_000935	Lysogneic	Training	Group1
NC_009761	Lysogneic	Training	Group1
NC_008376	Lysogneic	Training	Group1
NC_003157	Lysogneic	Training	Group1
NC_028864	Lysogneic	Training	Group1
NC_001895	Lysogneic	Training	Group1
NC_041867	Lysogneic	Training	Group1
NC_019717	Lysogneic	Training	Group1
NC_018279	Lysogneic	Training	Group1
NC_028449	Lysogneic	Training	Group1
NC_022750	Lysogneic	Training	Group1
NC_028685	Lysogneic	Training	Group1
NC_028701	Lysogneic	Training	Group1
NC_005356	Lysogneic	Training	Group1
NC_006949	Lysogneic	Training	Group1
NC_013059	Lysogneic	Training	Group1
NC_019714	Lysogneic	Training	Group1
NC_004813	Lysogneic	Training	Group1
NC_019767	Lysogneic	Training	Group1
NC_001416	Lysogneic	Training	Group1
NC_005344	Lysogneic	Training	Group1
NC_042346	Lysogneic	Training	Group1
NC_002730	Lysogneic	Training	Group1
NC_011802	Lysogneic	Training	Group1
NC_019723	Lysogneic	Training	Group1
NC_000902	Lysogneic	Training	Group1
NC_001418	Lysogneic	Training	Group1
NC_005091	Lysogneic	Training	Group1
NC_020198	Lysogneic	Training	Group1
NC_020203	Lysogneic	Training	Group1
NC_020842	Lysogneic	Training	Group1
NC_021562	Lysogneic	Training	Group1
NC_021569	Lysogneic	Training	Group1
NC_027384	Lysogneic	Training	Group1
NC_015297	Lysogneic	Training	Group1
NC_001447	Lysogneic	Training	Group2
NC_004462	Lysogneic	Training	Group2
NC_004820	Lysogneic	Training	Group2
NC_006938	Lysogneic	Training	Group2
NC_008717	Lysogneic	Training	Group2
NC_009819	Lysogneic	Training	Group2
NC_011645	Lysogneic	Training	Group2
NC_013021	Lysogneic	Training	Group2
NC_017732	Lysogneic	Training	Group2
NC_023734	Lysogneic	Training	Group2
NC_025453	Lysogneic	Training	Group2
NC_025456	Lysogneic	Training	Group2
NC_042349	Lysogneic	Training	Group2
NC_016564	Lysogneic	Training	Group2
NC_041983	Lysogneic	Training	Group2
NC_008721	Lysogneic	Training	Group2
NC_028783	Lysogneic	Training	Group2
NC_020856	Lysogneic	Training	Group2
NC_042339	Lysogneic	Training	Group2
NC_022767	Lysogneic	Training	Group2
NC_042139	Lysogneic	Training	Group2
NC_021556	Lysogneic	Training	Group2
NC_011103	Lysogneic	Training	Group2
NC_019544	Lysogneic	Training	Group2
NC_004683	Lysogneic	Training	Group2
NC_024357	Lysogneic	Training	Group2
NC_007051	Lysogneic	Training	Group2
NC_015254	Lysogneic	Training	Group2
NC_004586	Lysogneic	Training	Group2
NC_013648	Lysogneic	Training	Group2
NC_041850	Lysogneic	Training	Group2
NC_042322	Lysogneic	Training	Group2
NC_004589	Lysogneic	Training	Group2
NC_029078	Lysogneic	Training	Group2
NC_028657	Lysogneic	Training	Group2
NC_041987	Lysogneic	Training	Group2
NC_013644	Lysogneic	Training	Group2
NC_019721	Lysogneic	Training	Group2
NC_041976	Lysogneic	Training	Group2
NC_010179	Lysogneic	Training	Group2
NC_029104	Lysogneic	Training	Group2
NC_005262	Lysogneic	Training	Group2
NC_028746	Lysogneic	Training	Group2
NC_042316	Lysogneic	Training	Group2
NC_042332	Lysogneic	Training	Group2
NC_007805	Lysogneic	Training	Group2
NC_005178	Lysogneic	Training	Group2
NC_041989	Lysogneic	Training	Group2
NC_028871	Lysogneic	Training	Group2
NC_042055	Lysogneic	Training	Group2
NC_042312	Lysogneic	Training	Group2
NC_042002	Lysogneic	Training	Group2
NC_012753	Lysogneic	Training	Group2
NC_042036	Lysogneic	Training	Group2
NC_022791	Lysogneic	Training	Group2
NC_019488	Lysogneic	Training	Group2
NC_011104	Lysogneic	Training	Group2
NC_015295	Lysogneic	Training	Group2
NC_024144	Lysogneic	Training	Group2
NC_004585	Lysogneic	Training	Group2
NC_042326	Lysogneic	Training	Group2
NC_022757	Lysogneic	Training	Group2
NC_041855	Lysogneic	Training	Group2
NC_042321	Lysogneic	Training	Group2
NC_020197	Lysogneic	Training	Group2
NC_042329	Lysogneic	Training	Group2
NC_001609	Lysogneic	Training	Group2
NC_011344	Lysogneic	Training	Group2
NC_005856	Lysogneic	Training	Group2
NC_008617	Lysogneic	Training	Group2
NC_028699	Lysogneic	Training	Group2
NC_027981	Lysogneic	Training	Group2
NC_011373	Lysogneic	Training	Group2
NC_023499	Lysogneic	Training	Group2
NC_019931	Lysogneic	Training	Group2
NC_028859	Lysogneic	Training	Group2
NC_007061	Lysogneic	Training	Group2
NC_019512	Lysogneic	Training	Group2
NC_009810	Lysogneic	Training	Group2
NC_023500	Lysogneic	Training	Group2
NC_002486	Lysogneic	Training	Group2
NC_007057	Lysogneic	Training	Group2
NC_028854	Lysogneic	Training	Group2
NC_021857	Lysogneic	Training	Group2
NC_026016	Lysogneic	Training	Group2
NC_008799	Lysogneic	Training	Group2
NC_028775	Lysogneic	Training	Group2
NC_029084	Lysogneic	Training	Group2
NC_008583	Lysogneic	Training	Group2
NC_025460	Lysogneic	Training	Group2
NC_028915	Lysogneic	Training	Group2
NC_007048	Lysogneic	Training	Group2
NC_028696	Lysogneic	Training	Group2
NC_029120	Lysogneic	Training	Group2
NC_008201	Lysogneic	Training	Group2
NC_018085	Lysogneic	Training	Group2
NC_018846	Lysogneic	Training	Group2
NC_019720	Lysogneic	Training	Group2
NC_019711	Lysogneic	Training	Group2
NC_004745	Lysogneic	Training	Group2
NC_018275	Lysogneic	Training	Group2
AF527608	Lysogneic	Training	Group2
NC_019708	Lysogneic	Training	Group2
NC_014900	Lysogneic	Training	Group2
NC_019769	Lysogneic	Training	Group2
NC_004914	Lysogneic	Training	Group2
NC_011356	Lysogneic	Training	Group2
NC_027984	Lysogneic	Training	Group2
NC_027339	Lysogneic	Training	Group2
NC_043028	Lysogneic	Training	Group2
NC_028821	Lysogneic	Training	Group2
NC_028888	Lysogneic	Training	Group2
NC_027382	Lysogneic	Training	Group2
NC_024782	Lysogneic	Training	Group2
NC_004736	Lysogneic	Training	Group2
NC_006294	Lysogneic	Training	Group2
NC_007053	Lysogneic	Training	Group2
NC_020850	Lysogneic	Training	Group2
NC_000896	Lysogneic	Training	Group3
NC_000929	Lysogneic	Training	Group3
NC_006882	Lysogneic	Training	Group3
NC_007189	Lysogneic	Training	Group3
NC_009542	Lysogneic	Training	Group3
NC_020874	Lysogneic	Training	Group3
NC_022775	Lysogneic	Training	Group3
NC_028767	Lysogneic	Training	Group3
NC_028830	Lysogneic	Training	Group3
NC_028954	Lysogneic	Training	Group3
NC_041970	Lysogneic	Training	Group3
NC_042308	Lysogneic	Training	Group3
NC_042331	Lysogneic	Training	Group3
NC_021325	Lysogneic	Training	Group3
NC_019418	Lysogneic	Training	Group3
NC_028930	Lysogneic	Training	Group3
NC_004167	Lysogneic	Training	Group3
NC_019550	Lysogneic	Training	Group3
NC_009016	Lysogneic	Training	Group3
NC_028667	Lysogneic	Training	Group3
NC_009803	Lysogneic	Training	Group3
NC_018285	Lysogneic	Training	Group3
NC_029046	Lysogneic	Training	Group3
NC_021324	Lysogneic	Training	Group3
NC_007804	Lysogneic	Training	Group3
NC_041883	Lysogneic	Training	Group3
NC_009235	Lysogneic	Training	Group3
NC_007902	Lysogneic	Training	Group3
NC_001942	Lysogneic	Training	Group3
NC_002668	Lysogneic	Training	Group3
NC_009237	Lysogneic	Training	Group3
NC_005284	Lysogneic	Training	Group3
NC_020866	Lysogneic	Training	Group3
NC_003050	Lysogneic	Training	Group3
NC_003324	Lysogneic	Training	Group3
NC_013643	Lysogneic	Training	Group3
NC_003309	Lysogneic	Training	Group3
NC_024206	Lysogneic	Training	Group3
NC_015265	Lysogneic	Training	Group3
NC_024355	Lysogneic	Training	Group3
NC_004821	Lysogneic	Training	Group3
NC_007056	Lysogneic	Training	Group3
NC_019722	Lysogneic	Training	Group3
NC_015263	Lysogneic	Training	Group3
NC_042310	Lysogneic	Training	Group3
NC_004775	Lysogneic	Training	Group3
NC_028952	Lysogneic	Training	Group3
NC_026014	Lysogneic	Training	Group3
NC_019445	Lysogneic	Training	Group3
NC_028838	Lysogneic	Training	Group3
NC_041852	Lysogneic	Training	Group3
NC_041847	Lysogneic	Training	Group3
NC_042327	Lysogneic	Training	Group3
NC_005887	Lysogneic	Training	Group3
NC_024387	Lysogneic	Training	Group3
NC_023560	Lysogneic	Training	Group3
NC_023571	Lysogneic	Training	Group3
NC_042338	Lysogneic	Training	Group3
NC_015568	Lysogneic	Training	Group3
NC_013195	Lysogneic	Training	Group3
NC_002656	Lysogneic	Training	Group3
NC_024361	Lysogneic	Training	Group3
NC_007045	Lysogneic	Training	Group3
NC_041853	Lysogneic	Training	Group3
NC_009762	Lysogneic	Training	Group3
NC_022756	Lysogneic	Training	Group3
NC_021867	Lysogneic	Training	Group3
NC_042030	Lysogneic	Training	Group3
NC_021323	Lysogneic	Training	Group3
NC_009812	Lysogneic	Training	Group3
NC_010116	Lysogneic	Training	Group3
NC_004066	Lysogneic	Training	Group3
NC_009018	Lysogneic	Training	Group3
NC_011551	Lysogneic	Training	Group3
NC_009514	Lysogneic	Training	Group3
NC_008722	Lysogneic	Training	Group3
NC_021773	Lysogneic	Training	Group3
NC_008723	Lysogneic	Training	Group3
NC_004740	Lysogneic	Training	Group3
NC_021863	Lysogneic	Training	Group3
NC_011614	Lysogneic	Training	Group3
NC_019421	Lysogneic	Training	Group3
NC_007064	Lysogneic	Training	Group3
NC_005808	Lysogneic	Training	Group3
NC_005809	Lysogneic	Training	Group3
NC_027393	Lysogneic	Training	Group3
NC_028913	Lysogneic	Training	Group3
NC_021332	Lysogneic	Training	Group3
NC_022749	Lysogneic	Training	Group3
NC_019704	Lysogneic	Training	Group3
NC_001317	Lysogneic	Training	Group3
NC_021190	Lysogneic	Training	Group3
NC_041890	Lysogneic	Training	Group3
NC_028669	Lysogneic	Training	Group3
NC_002321	Lysogneic	Training	Group3
NC_008689	Lysogneic	Training	Group3
NC_018277	Lysogneic	Training	Group3
NC_019709	Lysogneic	Training	Group3
NC_028656	Lysogneic	Training	Group3
NC_021774	Lysogneic	Training	Group3
NC_029003	Lysogneic	Training	Group3
NC_019706	Lysogneic	Training	Group3
NC_004348	Lysogneic	Training	Group3
NC_002167	Lysogneic	Training	Group3
NC_000924	Lysogneic	Training	Group3
NC_011357	Lysogneic	Training	Group3
NC_019719	Lysogneic	Training	Group3
NC_019715	Lysogneic	Training	Group3
NC_010237	Lysogneic	Training	Group3
NC_042121	Lysogneic	Training	Group3
NC_016165	Lysogneic	Training	Group3
NC_001331	Lysogneic	Training	Group4
NC_003327	Lysogneic	Training	Group4
NC_004112	Lysogneic	Training	Group4
NC_005069	Lysogneic	Training	Group4
NC_005893	Lysogneic	Training	Group4
NC_006548	Lysogneic	Training	Group4
NC_007924	Lysogneic	Training	Group4
NC_009531	Lysogneic	Training	Group4
NC_010945	Lysogneic	Training	Group4
NC_011611	Lysogneic	Training	Group4
NC_012743	Lysogneic	Training	Group4
NC_013599	Lysogneic	Training	Group4
NC_015262	Lysogneic	Training	Group4
NC_019513	Lysogneic	Training	Group4
NC_019915	Lysogneic	Training	Group4
NC_020482	Lysogneic	Training	Group4
NC_020841	Lysogneic	Training	Group4
NC_020872	Lysogneic	Training	Group4
NC_021558	Lysogneic	Training	Group4
NC_021563	Lysogneic	Training	Group4
NC_025115	Lysogneic	Training	Group4
NC_025428	Lysogneic	Training	Group4
NC_028768	Lysogneic	Training	Group4
NC_028835	Lysogneic	Training	Group4
NC_028917	Lysogneic	Training	Group4
NC_028958	Lysogneic	Training	Group4
NC_029066	Lysogneic	Training	Group4
NC_029119	Lysogneic	Training	Group4
NC_041849	Lysogneic	Training	Group4
NC_042313	Lysogneic	Training	Group4
NC_041982	Lysogneic	Training	Group4
NC_018452	Lysogneic	Training	Group4
NC_016765	Lysogneic	Training	Group4
NC_010342	Lysogneic	Training	Group4
NC_001901	Lysogneic	Training	Group4
NC_007497	Lysogneic	Training	Group4
NC_028886	Lysogneic	Training	Group4
NC_019932	Lysogneic	Training	Group4
NC_005355	Lysogneic	Training	Group4
NC_011612	Lysogneic	Training	Group4
NC_022330	Lysogneic	Training	Group4
NC_009815	Lysogneic	Training	Group4
NC_041844	Lysogneic	Training	Group4
NC_041846	Lysogneic	Training	Group4
NC_027334	Lysogneic	Training	Group4
NC_018281	Lysogneic	Training	Group4
NC_020489	Lysogneic	Training	Group4
NC_028951	Lysogneic	Training	Group4
NC_042342	Lysogneic	Training	Group4
NC_002484	Lysogneic	Training	Group4
NC_028905	Lysogneic	Training	Group4
NC_003216	Lysogneic	Training	Group4
NC_018284	Lysogneic	Training	Group4
NC_009234	Lysogneic	Training	Group4
NC_016762	Lysogneic	Training	Group4
NC_022753	Lysogneic	Training	Group4
NC_004313	Lysogneic	Training	Group4
NC_001335	Lysogneic	Training	Group4
NC_005345	Lysogneic	Training	Group4
NC_042319	Lysogneic	Training	Group4
NC_041984	Lysogneic	Training	Group4
NC_020199	Lysogneic	Training	Group4
NC_004303	Lysogneic	Training	Group4
NC_007145	Lysogneic	Training	Group4
NC_042051	Lysogneic	Training	Group4
NC_021318	Lysogneic	Training	Group4
NC_027368	Lysogneic	Training	Group4
NC_021539	Lysogneic	Training	Group4
NC_019506	Lysogneic	Training	Group4
NC_027299	Lysogneic	Training	Group4
NC_004680	Lysogneic	Training	Group4
NC_004996	Lysogneic	Training	Group4
NC_002796	Lysogneic	Training	Group4
NC_000872	Lysogneic	Training	Group4
NC_019927	Lysogneic	Training	Group4
NC_017968	Lysogneic	Training	Group4
NC_042315	Lysogneic	Training	Group4
NC_042324	Lysogneic	Training	Group4
NC_004456	Lysogneic	Training	Group4
NC_021326	Lysogneic	Training	Group4
NC_019716	Lysogneic	Training	Group4
NC_005340	Lysogneic	Training	Group4
NC_016761	Lysogneic	Training	Group4
AF503408	Lysogneic	Training	Group4
NC_004587	Lysogneic	Training	Group4
NC_007809	Lysogneic	Training	Group4
NC_004302	Lysogneic	Training	Group4
NC_013696	Lysogneic	Training	Group4
NC_041892	Lysogneic	Training	Group4
NC_003288	Lysogneic	Training	Group4
NC_028959	Lysogneic	Training	Group4
NC_028851	Lysogneic	Training	Group4
NC_007058	Lysogneic	Training	Group4
NC_004615	Lysogneic	Training	Group4
NC_028853	Lysogneic	Training	Group4
NC_005822	Lysogneic	Training	Group4
NC_014460	Lysogneic	Training	Group4
NC_028758	Lysogneic	Training	Group4
NC_025434	Lysogneic	Training	Group4
NC_028943	Lysogneic	Training	Group4
NC_005056	Lysogneic	Training	Group4
NC_019442	Lysogneic	Training	Group4
NC_042057	Lysogneic	Training	Group4
NC_016160	Lysogneic	Training	Group4
NC_017985	Lysogneic	Training	Group4
NC_008464	Lysogneic	Training	Group4
NC_027398	Lysogneic	Training	Group4
NC_009818	Lysogneic	Training	Group4
NC_013594	Lysogneic	Training	Group4
NC_018274	Lysogneic	Training	Group4
NC_019455	Lysogneic	Training	Group4
NC_021560	Lysogneic	Training	Group4
NC_022747	Lysogneic	Training	Group4
NC_028841	Lysogneic	Training	Group4
NC_042340	Lysogneic	Training	Group4
NC_001902	Lysogneic	Training	Group5
NC_002628	Lysogneic	Training	Group5
NC_025461	Lysogneic	Training	Group5
NC_027990	Lysogneic	Training	Group5
NC_025431	Lysogneic	Training	Group5
NC_004305	Lysogneic	Training	Group5
NC_023588	Lysogneic	Training	Group5
NC_001978	Lysogneic	Training	Group5
NC_020483	Lysogneic	Training	Group5
NC_019486	Lysogneic	Training	Group5
NC_006953	Lysogneic	Training	Group5
NC_029029	Lysogneic	Training	Group5
NC_029107	Lysogneic	Training	Group5
NC_003278	Lysogneic	Training	Group5
NC_016767	Lysogneic	Training	Group5
NC_022980	Lysogneic	Training	Group5
NC_021800	Lysogneic	Training	Group5
NC_001884	Lysogneic	Training	Group5
NC_009382	Lysogneic	Training	Group5
NC_041860	Lysogneic	Training	Group5
NC_027396	Lysogneic	Training	Group5
NC_017978	Lysogneic	Training	Group5
NC_004664	Lysogneic	Training	Group5
NC_002670	Lysogneic	Training	Group5
NC_024365	Lysogneic	Training	Group5
NC_011801	Lysogneic	Training	Group5
NC_006557	Lysogneic	Training	Group5
NC_029048	Lysogneic	Training	Group5
NC_029073	Lysogneic	Training	Group5
NC_013646	Lysogneic	Training	Group5
NC_009804	Lysogneic	Training	Group5
NC_012756	Lysogneic	Training	Group5
NC_029008	Lysogneic	Training	Group5
NC_015266	Lysogneic	Training	Group5
NC_002747	Lysogneic	Training	Group5
NC_019914	Lysogneic	Training	Group5
NC_021784	Lysogneic	Training	Group5
NC_028743	Lysogneic	Training	Group5
NC_026611	Lysogneic	Training	Group5
NC_019496	Lysogneic	Training	Group5
NC_011613	Lysogneic	Training	Group5
NC_018264	Lysogneic	Training	Group5
NC_015252	Lysogneic	Training	Group5
NC_042031	Lysogneic	Training	Group5
NC_029116	Lysogneic	Training	Group5
NC_024391	Lysogneic	Training	Group5
NC_015273	Lysogneic	Training	Group5
NC_041988	Lysogneic	Training	Group5
NC_041893	Lysogneic	Training	Group5
NC_019422	Lysogneic	Training	Group5
NC_042328	Lysogneic	Training	Group5
NC_019934	Lysogneic	Training	Group5
NC_020839	Lysogneic	Training	Group5
NC_004616	Lysogneic	Training	Group5
NC_019545	Lysogneic	Training	Group5
NC_007055	Lysogneic	Training	Group5
NC_041882	Lysogneic	Training	Group5
NC_016568	Lysogneic	Training	Group5
NC_021533	Lysogneic	Training	Group5
NC_042323	Lysogneic	Training	Group5
NC_042317	Lysogneic	Training	Group5
NC_042333	Lysogneic	Training	Group5
NC_005882	Lysogneic	Training	Group5
NC_021338	Lysogneic	Training	Group5
NC_004686	Lysogneic	Training	Group5
NC_041876	Lysogneic	Training	Group5
NC_021865	Lysogneic	Training	Group5
NC_028980	Lysogneic	Training	Group5
NC_003291	Lysogneic	Training	Group5
NC_011398	Lysogneic	Training	Group5
NC_005857	Lysogneic	Training	Group5
NC_002667	Lysogneic	Training	Group5
NC_009820	Lysogneic	Training	Group5
NC_041985	Lysogneic	Training	Group5
NC_041895	Lysogneic	Training	Group5
NC_009763	Lysogneic	Training	Group5
NC_021801	Lysogneic	Training	Group5
NC_007060	Lysogneic	Training	Group5
NC_028700	Lysogneic	Training	Group5
NC_019928	Lysogneic	Training	Group5
NC_019502	Lysogneic	Training	Group5
NC_004584	Lysogneic	Training	Group5
NC_041894	Lysogneic	Training	Group5
NC_027397	Lysogneic	Training	Group5
NC_024384	Lysogneic	Training	Group5
NC_023575	Lysogneic	Training	Group5
NC_007063	Lysogneic	Training	Group5
NC_028956	Lysogneic	Training	Group5
NC_007052	Lysogneic	Training	Group5
NC_028671	Lysogneic	Training	Group5
NC_002661	Lysogneic	Training	Group5
NC_010808	Lysogneic	Training	Group5
NC_007062	Lysogneic	Training	Group5
NC_008798	Lysogneic	Training	Group5
NC_019921	Lysogneic	Training	Group5
NC_004617	Lysogneic	Training	Group5
NC_009737	Lysogneic	Training	Group5
NC_023599	Lysogneic	Training	Group5
NC_003444	Lysogneic	Training	Group5
NC_012784	Lysogneic	Training	Group5
NC_029015	Lysogneic	Training	Group5
NC_011976	Lysogneic	Training	Group5
NC_041935	Lysogneic	Training	Group5
NC_002166	Lysogneic	Training	Group5
NC_019710	Lysogneic	Training	Group5
NC_005841	Lysogneic	Training	Group5
NC_003525	Lysogneic	Training	Group5
NC_004913	Lysogneic	Training	Group5
NC_019501	Lysogneic	Training	Group5
NC_019768	Lysogneic	Training	Group5
NC_002371	Lysogneic	Training	Group5
NC_019705	Lysogneic	Training	Group5
NC_015209	Lysogneic	Training	Group5
NC_028766	Lysogneic	Training	Group5
NC_041909	Lysogneic	Training	Group5
NC_026601	Lysogneic	Training	Group5
NC_004306	Lysogneic	Training	Group5
NC_002194	Lytic	Training	Group1
NC_007461	Lytic	Training	Group1
NC_015719	Lytic	Training	Group1
NC_021316	Lytic	Training	Group1
NC_022751	Lytic	Training	Group1
NC_042003	Lytic	Training	Group1
NC_027400	Lytic	Training	Group1
NC_012749	Lytic	Training	Group1
NC_012662	Lytic	Training	Group1
NC_028825	Lytic	Training	Group1
NC_042007	Lytic	Training	Group1
NC_028987	Lytic	Training	Group1
NC_041865	Lytic	Training	Group1
NC_012635	Lytic	Training	Group1
NC_022091	Lytic	Training	Group1
NC_024362	Lytic	Training	Group1
NC_041904	Lytic	Training	Group1
NC_027354	Lytic	Training	Group1
NC_008515	Lytic	Training	Group1
NC_041862	Lytic	Training	Group1
NC_024204	Lytic	Training	Group1
NC_021781	Lytic	Training	Group1
NC_025829	Lytic	Training	Group1
NC_024213	Lytic	Training	Group1
NC_028765	Lytic	Training	Group1
NC_023570	Lytic	Training	Group1
NC_015270	Lytic	Training	Group1
NC_041898	Lytic	Training	Group1
NC_027363	Lytic	Training	Group1
NC_020865	Lytic	Training	Group1
NC_019399	Lytic	Training	Group1
NC_001271	Lytic	Training	Group1
NC_023557	Lytic	Training	Group1
NC_024134	Lytic	Training	Group1
NC_009232	Lytic	Training	Group1
NC_024216	Lytic	Training	Group1
NC_026586	Lytic	Training	Group1
AM084414	Lytic	Training	Group1
NC_028939	Lytic	Training	Group1
NC_024787	Lytic	Training	Group1
NC_019416	Lytic	Training	Group1
NC_024790	Lytic	Training	Group1
NC_015283	Lytic	Training	Group1
NC_017969	Lytic	Training	Group1
NC_024375	Lytic	Training	Group1
NC_029019	Lytic	Training	Group1
NC_023558	Lytic	Training	Group1
NC_024392	Lytic	Training	Group1
NC_015288	Lytic	Training	Group1
NC_026602	Lytic	Training	Group1
NC_042140	Lytic	Training	Group1
NC_020871	Lytic	Training	Group1
NC_023589	Lytic	Training	Group1
NC_041975	Lytic	Training	Group1
NC_027373	Lytic	Training	Group1
NC_019813	Lytic	Training	Group1
NC_023548	Lytic	Training	Group1
NC_020486	Lytic	Training	Group1
NC_016073	Lytic	Training	Group1
NC_041863	Lytic	Training	Group1
NC_017864	Lytic	Training	Group1
NC_029067	Lytic	Training	Group1
NC_024125	Lytic	Training	Group1
NC_027329	Lytic	Training	Group1
NC_023551	Lytic	Training	Group1
NC_022754	Lytic	Training	Group1
NC_025822	Lytic	Training	Group1
NC_028672	Lytic	Training	Group1
NC_042096	Lytic	Training	Group1
NC_025451	Lytic	Training	Group1
NC_015290	Lytic	Training	Group1
NC_025459	Lytic	Training	Group1
NC_015280	Lytic	Training	Group1
NC_009935	Lytic	Training	Group1
NC_028664	Lytic	Training	Group1
NC_020480	Lytic	Training	Group1
NC_010821	Lytic	Training	Group1
NC_042035	Lytic	Training	Group1
NC_028881	Lytic	Training	Group1
NC_011810	Lytic	Training	Group1
NC_028955	Lytic	Training	Group1
NC_027356	Lytic	Training	Group1
NC_042046	Lytic	Training	Group1
NC_041923	Lytic	Training	Group1
NC_014595	Lytic	Training	Group1
NC_021536	Lytic	Training	Group1
NC_022088	Lytic	Training	Group1
NC_020414	Lytic	Training	Group1
NC_024212	Lytic	Training	Group1
NC_014792	Lytic	Training	Group1
NC_019542	Lytic	Training	Group1
NC_007810	Lytic	Training	Group1
NC_007023	Lytic	Training	Group1
NC_028870	Lytic	Training	Group1
NC_021864	Lytic	Training	Group1
NC_020875	Lytic	Training	Group1
NC_006883	Lytic	Training	Group1
NC_042090	Lytic	Training	Group1
NC_008367	Lytic	Training	Group1
NC_027352	Lytic	Training	Group1
NC_020837	Lytic	Training	Group1
NC_027119	Lytic	Training	Group1
NC_009799	Lytic	Training	Group1
NC_019410	Lytic	Training	Group1
NC_025465	Lytic	Training	Group1
NC_025437	Lytic	Training	Group1
NC_007734	Lytic	Training	Group1
NC_041916	Lytic	Training	Group1
NC_041912	Lytic	Training	Group1
NC_015158	Lytic	Training	Group1
NC_029065	Lytic	Training	Group1
NC_024210	Lytic	Training	Group1
NC_010324	Lytic	Training	Group1
NC_028816	Lytic	Training	Group1
NC_009904	Lytic	Training	Group1
NC_023561	Lytic	Training	Group1
NC_024791	Lytic	Training	Group1
NC_042106	Lytic	Training	Group1
NC_004831	Lytic	Training	Group1
NC_023594	Lytic	Training	Group1
NC_041881	Lytic	Training	Group1
NC_024390	Lytic	Training	Group1
NC_024784	Lytic	Training	Group1
NC_028836	Lytic	Training	Group1
NC_042120	Lytic	Training	Group1
NC_019526	Lytic	Training	Group1
NC_029102	Lytic	Training	Group1
NC_007022	Lytic	Training	Group1
NC_021317	Lytic	Training	Group1
NC_027377	Lytic	Training	Group1
NC_027647	Lytic	Training	Group1
NC_020838	Lytic	Training	Group1
NC_027381	Lytic	Training	Group1
NC_041951	Lytic	Training	Group1
NC_015938	Lytic	Training	Group1
NC_021779	Lytic	Training	Group1
NC_041925	Lytic	Training	Group1
NC_013155	Lytic	Training	Group1
NC_027635	Lytic	Training	Group1
NC_027340	Lytic	Training	Group1
NC_010583	Lytic	Training	Group1
NC_041993	Lytic	Training	Group1
NC_008363	Lytic	Training	Group1
NC_041874	Lytic	Training	Group1
NC_027642	Lytic	Training	Group1
NC_007817	Lytic	Training	Group1
NC_017976	Lytic	Training	Group1
NC_022343	Lytic	Training	Group1
NC_023568	Lytic	Training	Group1
NC_002014	Lytic	Training	Group1
NC_029070	Lytic	Training	Group1
NC_014661	Lytic	Training	Group1
NC_015456	Lytic	Training	Group1
NC_016163	Lytic	Training	Group1
NC_042056	Lytic	Training	Group1
NC_028962	Lytic	Training	Group1
NC_028659	Lytic	Training	Group1
NC_012530	Lytic	Training	Group1
NC_019520	Lytic	Training	Group1
NC_020847	Lytic	Training	Group1
NC_007019	Lytic	Training	Group1
NC_027987	Lytic	Training	Group1
NC_041902	Lytic	Training	Group1
NC_041999	Lytic	Training	Group1
NC_025415	Lytic	Training	Group1
NC_027335	Lytic	Training	Group1
NC_013152	Lytic	Training	Group1
NC_021780	Lytic	Training	Group1
NC_024388	Lytic	Training	Group1
NC_029024	Lytic	Training	Group1
NC_029007	Lytic	Training	Group1
NC_009936	Lytic	Training	Group1
NC_026610	Lytic	Training	Group1
NC_017980	Lytic	Training	Group1
NC_018861	Lytic	Training	Group1
NC_020878	Lytic	Training	Group1
NC_021791	Lytic	Training	Group1
NC_018863	Lytic	Training	Group1
NC_021798	Lytic	Training	Group1
NC_042081	Lytic	Training	Group1
NC_028805	Lytic	Training	Group1
NC_004814	Lytic	Training	Group1
NC_029121	Lytic	Training	Group1
NC_041845	Lytic	Training	Group1
NC_014663	Lytic	Training	Group1
NC_011523	Lytic	Training	Group1
NC_021790	Lytic	Training	Group1
NC_020835	Lytic	Training	Group1
NC_011399	Lytic	Training	Group1
NC_014660	Lytic	Training	Group1
NC_004902	Lytic	Training	Group1
NC_021855	Lytic	Training	Group1
NC_021342	Lytic	Training	Group1
NC_023502	Lytic	Training	Group1
NC_004333	Lytic	Training	Group1
NC_024149	Lytic	Training	Group1
NC_019408	Lytic	Training	Group1
NC_030928	Lytic	Training	Group1
NC_028995	Lytic	Training	Group1
NC_015785	Lytic	Training	Group1
NC_025454	Lytic	Training	Group1
NC_041877	Lytic	Training	Group1
NC_004165	Lytic	Training	Group1
NC_028993	Lytic	Training	Group1
NC_028812	Lytic	Training	Group1
NC_020204	Lytic	Training	Group1
NC_042013	Lytic	Training	Group1
NC_028695	Lytic	Training	Group1
NC_042109	Lytic	Training	Group1
NC_023612	Lytic	Training	Group1
NC_040375	Lytic	Training	Group1
NC_025458	Lytic	Training	Group1
NC_028901	Lytic	Training	Group1
NC_007217	Lytic	Training	Group1
NC_042111	Lytic	Training	Group1
NC_011201	Lytic	Training	Group1
NC_027120	Lytic	Training	Group1
NC_027348	Lytic	Training	Group1
NC_020846	Lytic	Training	Group1
NC_001909	Lytic	Training	Group1
NC_028774	Lytic	Training	Group1
NC_041964	Lytic	Training	Group1
NC_025471	Lytic	Training	Group1
NC_027638	Lytic	Training	Group1
NC_020860	Lytic	Training	Group1
NC_005948	Lytic	Training	Group1
NC_019782	Lytic	Training	Group1
NC_001956	Lytic	Training	Group1
NC_021331	Lytic	Training	Group1
NC_021063	Lytic	Training	Group1
NC_042110	Lytic	Training	Group1
NC_041918	Lytic	Training	Group1
NC_001629	Lytic	Training	Group1
NC_021561	Lytic	Training	Group1
NC_041927	Lytic	Training	Group1
NC_018843	Lytic	Training	Group1
NC_023586	Lytic	Training	Group1
NC_029005	Lytic	Training	Group1
NC_020844	Lytic	Training	Group1
NC_005091	Lytic	Training	Group1
NC_007710	Lytic	Training	Group1
NC_027645	Lytic	Training	Group1
NC_029031	Lytic	Training	Group1
NC_029080	Lytic	Training	Group2
NC_015249	Lytic	Training	Group2
NC_041954	Lytic	Training	Group2
NC_042124	Lytic	Training	Group2
NC_011534	Lytic	Training	Group2
NC_012638	Lytic	Training	Group2
NC_019913	Lytic	Training	Group2
NC_022974	Lytic	Training	Group2
NC_030476	Lytic	Training	Group2
NC_028800	Lytic	Training	Group2
NC_041870	Lytic	Training	Group2
NC_023009	Lytic	Training	Group2
NC_025449	Lytic	Training	Group2
NC_011756	Lytic	Training	Group2
NC_022986	Lytic	Training	Group2
NC_027369	Lytic	Training	Group2
NC_015457	Lytic	Training	Group2
NC_027359	Lytic	Training	Group2
NC_041968	Lytic	Training	Group2
NC_028982	Lytic	Training	Group2
NC_011042	Lytic	Training	Group2
NC_041972	Lytic	Training	Group2
NC_013692	Lytic	Training	Group2
NC_024214	Lytic	Training	Group2
NC_041907	Lytic	Training	Group2
NC_027330	Lytic	Training	Group2
NC_015294	Lytic	Training	Group2
NC_041905	Lytic	Training	Group2
NC_015272	Lytic	Training	Group2
NC_020862	Lytic	Training	Group2
NC_025457	Lytic	Training	Group2
NC_027336	Lytic	Training	Group2
NC_007456	Lytic	Training	Group2
NC_028772	Lytic	Training	Group2
NC_042016	Lytic	Training	Group2
NC_001330	Lytic	Training	Group2
NC_023587	Lytic	Training	Group2
NC_022761	Lytic	Training	Group2
NC_041977	Lytic	Training	Group2
NC_041990	Lytic	Training	Group2
NC_009811	Lytic	Training	Group2
NC_041956	Lytic	Training	Group2
NC_028894	Lytic	Training	Group2
NC_028885	Lytic	Training	Group2
NC_027401	Lytic	Training	Group2
NC_041979	Lytic	Training	Group2
NC_041858	Lytic	Training	Group2
NC_027390	Lytic	Training	Group2
NC_019510	Lytic	Training	Group2
NC_042131	Lytic	Training	Group2
NC_041981	Lytic	Training	Group2
NC_027389	Lytic	Training	Group2
NC_021530	Lytic	Training	Group2
NC_023556	Lytic	Training	Group2
NC_028808	Lytic	Training	Group2
NC_023567	Lytic	Training	Group2
NC_008152	Lytic	Training	Group2
NC_012741	Lytic	Training	Group2
NC_019411	Lytic	Training	Group2
NC_025452	Lytic	Training	Group2
NC_021787	Lytic	Training	Group2
NC_015286	Lytic	Training	Group2
NC_042100	Lytic	Training	Group2
NC_007149	Lytic	Training	Group2
NC_029081	Lytic	Training	Group2
NC_015289	Lytic	Training	Group2
NC_008720	Lytic	Training	Group2
NC_018854	Lytic	Training	Group2
NC_004665	Lytic	Training	Group2
NC_041940	Lytic	Training	Group2
NC_021782	Lytic	Training	Group2
NC_026582	Lytic	Training	Group2
NC_001604	Lytic	Training	Group2
NC_028879	Lytic	Training	Group2
NC_024215	Lytic	Training	Group2
NC_027130	Lytic	Training	Group2
NC_026928	Lytic	Training	Group2
NC_041864	Lytic	Training	Group2
NC_014467	Lytic	Training	Group2
NC_019517	Lytic	Training	Group2
NC_029097	Lytic	Training	Group2
NC_008296	Lytic	Training	Group2
NC_016763	Lytic	Training	Group2
NC_042076	Lytic	Training	Group2
NC_041920	Lytic	Training	Group2
NC_012696	Lytic	Training	Group2
NC_042101	Lytic	Training	Group2
NC_029094	Lytic	Training	Group2
NC_016570	Lytic	Training	Group2
NC_027344	Lytic	Training	Group2
NC_024386	Lytic	Training	Group2
NC_010576	Lytic	Training	Group2
NC_023501	Lytic	Training	Group2
NC_021772	Lytic	Training	Group2
NC_009014	Lytic	Training	Group2
NC_025470	Lytic	Training	Group2
NC_029000	Lytic	Training	Group2
NC_020848	Lytic	Training	Group2
NC_021540	Lytic	Training	Group2
NC_042307	Lytic	Training	Group2
NC_005066	Lytic	Training	Group2
NC_015208	Lytic	Training	Group2
NC_041878	Lytic	Training	Group2
NC_041936	Lytic	Training	Group2
NC_042075	Lytic	Training	Group2
NC_025445	Lytic	Training	Group2
NC_012697	Lytic	Training	Group2
NC_024139	Lytic	Training	Group2
NC_027997	Lytic	Training	Group2
NC_019452	Lytic	Training	Group2
NC_041889	Lytic	Training	Group2
NC_027204	Lytic	Training	Group2
NC_001998	Lytic	Training	Group2
NC_028686	Lytic	Training	Group2
NC_041929	Lytic	Training	Group2
NC_027358	Lytic	Training	Group2
NC_016563	Lytic	Training	Group2
NC_027331	Lytic	Training	Group2
NC_029002	Lytic	Training	Group2
NC_019518	Lytic	Training	Group2
NC_042093	Lytic	Training	Group2
NC_027991	Lytic	Training	Group2
NC_016764	Lytic	Training	Group2
NC_020843	Lytic	Training	Group2
NC_020873	Lytic	Training	Group2
NC_013693	Lytic	Training	Group2
NC_029017	Lytic	Training	Group2
NC_013638	Lytic	Training	Group2
NC_042116	Lytic	Training	Group2
NC_042087	Lytic	Training	Group2
NC_028840	Lytic	Training	Group2
NC_024389	Lytic	Training	Group2
NC_041928	Lytic	Training	Group2
NC_019529	Lytic	Training	Group2
NC_018837	Lytic	Training	Group2
NC_043767	Lytic	Training	Group2
NC_027296	Lytic	Training	Group2
NC_019919	Lytic	Training	Group2
NC_012663	Lytic	Training	Group2
NC_029058	Lytic	Training	Group2
NC_021531	Lytic	Training	Group2
NC_042067	Lytic	Training	Group2
NC_019911	Lytic	Training	Group2
NC_019400	Lytic	Training	Group2
NC_029016	Lytic	Training	Group2
NC_019521	Lytic	Training	Group2
NC_020845	Lytic	Training	Group2
NC_025462	Lytic	Training	Group2
NC_011046	Lytic	Training	Group2
NC_022982	Lytic	Training	Group2
NC_042318	Lytic	Training	Group2
NC_020083	Lytic	Training	Group2
NC_028745	Lytic	Training	Group2
NC_018273	Lytic	Training	Group2
NC_015251	Lytic	Training	Group2
NC_042084	Lytic	Training	Group2
NC_020081	Lytic	Training	Group2
NC_042050	Lytic	Training	Group2
NC_022916	Lytic	Training	Group2
NC_023595	Lytic	Training	Group2
NC_023693	Lytic	Training	Group2
NC_019504	Lytic	Training	Group2
NC_023865	Lytic	Training	Group2
NC_025442	Lytic	Training	Group2
NC_011048	Lytic	Training	Group2
NC_029013	Lytic	Training	Group2
NC_041857	Lytic	Training	Group2
NC_024711	Lytic	Training	Group2
NC_021777	Lytic	Training	Group2
NC_042021	Lytic	Training	Group2
NC_011308	Lytic	Training	Group2
NC_015585	Lytic	Training	Group2
NC_015721	Lytic	Training	Group2
NC_018860	Lytic	Training	Group2
NC_013598	Lytic	Training	Group2
NC_021532	Lytic	Training	Group2
NC_042123	Lytic	Training	Group2
NC_007021	Lytic	Training	Group2
NC_004678	Lytic	Training	Group2
NC_025830	Lytic	Training	Group2
NC_028971	Lytic	Training	Group2
NC_020851	Lytic	Training	Group2
NC_020880	Lytic	Training	Group2
NC_019449	Lytic	Training	Group2
NC_029006	Lytic	Training	Group2
NC_019528	Lytic	Training	Group2
NC_019726	Lytic	Training	Group2
NC_015466	Lytic	Training	Group2
NC_004679	Lytic	Training	Group2
NC_021775	Lytic	Training	Group2
NC_042330	Lytic	Training	Group2
NC_002649	Lytic	Training	Group2
NC_023590	Lytic	Training	Group2
NC_021794	Lytic	Training	Group2
NC_020205	Lytic	Training	Group2
NC_004166	Lytic	Training	Group2
NC_028760	Lytic	Training	Group2
NC_042335	Lytic	Training	Group2
NC_019524	Lytic	Training	Group2
NC_027644	Lytic	Training	Group2
NC_028789	Lytic	Training	Group2
NC_021792	Lytic	Training	Group2
NC_012884	Lytic	Training	Group2
NC_021783	Lytic	Training	Group2
NC_041953	Lytic	Training	Group2
NC_009447	Lytic	Training	Group2
NC_041958	Lytic	Training	Group2
NC_028651	Lytic	Training	Group2
NC_011222	Lytic	Training	Group2
NC_026612	Lytic	Training	Group2
NC_024356	Lytic	Training	Group2
NC_001365	Lytic	Training	Group2
NC_001730	Lytic	Training	Group2
NC_019417	Lytic	Training	Group2
NC_042345	Lytic	Training	Group2
NC_015293	Lytic	Training	Group2
NC_009540	Lytic	Training	Group2
NC_027350	Lytic	Training	Group2
NC_021805	Lytic	Training	Group2
NC_042089	Lytic	Training	Group2
NC_018276	Lytic	Training	Group2
NC_028911	Lytic	Training	Group2
NC_023700	Lytic	Training	Group2
NC_005131	Lytic	Training	Group2
NC_002185	Lytic	Training	Group2
NC_000867	Lytic	Training	Group2
NC_007046	Lytic	Training	Group2
NC_009990	Lytic	Training	Group2
NC_013197	Lytic	Training	Group2
NC_015465	Lytic	Training	Group2
NC_016565	Lytic	Training	Group2
NC_018832	Lytic	Training	Group2
NC_021070	Lytic	Training	Group2
NC_025439	Lytic	Training	Group2
NC_027383	Lytic	Training	Group2
NC_027634	Lytic	Training	Group2
NC_029014	Lytic	Training	Group2
NC_041934	Lytic	Training	Group2
NC_041961	Lytic	Training	Group2
NC_042088	Lytic	Training	Group2
NC_027646	Lytic	Training	Group3
NC_042006	Lytic	Training	Group3
NC_013651	Lytic	Training	Group3
NC_028675	Lytic	Training	Group3
NC_011040	Lytic	Training	Group3
NC_025464	Lytic	Training	Group3
NC_019403	Lytic	Training	Group3
NC_024381	Lytic	Training	Group3
NC_041914	Lytic	Training	Group3
NC_024786	Lytic	Training	Group3
NC_028863	Lytic	Training	Group3
NC_003390	Lytic	Training	Group3
NC_042005	Lytic	Training	Group3
NC_025448	Lytic	Training	Group3
NC_022970	Lytic	Training	Group3
NC_018850	Lytic	Training	Group3
NC_027342	Lytic	Training	Group3
NC_028670	Lytic	Training	Group3
NC_027346	Lytic	Training	Group3
NC_028927	Lytic	Training	Group3
NC_019539	Lytic	Training	Group3
NC_027983	Lytic	Training	Group3
NC_029061	Lytic	Training	Group3
NC_027385	Lytic	Training	Group3
NC_011703	Lytic	Training	Group3
NC_022744	Lytic	Training	Group3
NC_026600	Lytic	Training	Group3
NC_041871	Lytic	Training	Group3
NC_011041	Lytic	Training	Group3
NC_041955	Lytic	Training	Group3
NC_017674	Lytic	Training	Group3
NC_028880	Lytic	Training	Group3
NC_020478	Lytic	Training	Group3
NC_042011	Lytic	Training	Group3
NC_027349	Lytic	Training	Group3
NC_042107	Lytic	Training	Group3
NC_024207	Lytic	Training	Group3
NC_001341	Lytic	Training	Group3
NC_028925	Lytic	Training	Group3
NC_028935	Lytic	Training	Group3
NC_041937	Lytic	Training	Group3
NC_011421	Lytic	Training	Group3
NC_027294	Lytic	Training	Group3
NC_011045	Lytic	Training	Group3
NC_023601	Lytic	Training	Group3
NC_014036	Lytic	Training	Group3
NC_022920	Lytic	Training	Group3
NC_042009	Lytic	Training	Group3
NC_040342	Lytic	Training	Group3
NC_018280	Lytic	Training	Group3
NC_041980	Lytic	Training	Group3
NC_041991	Lytic	Training	Group3
NC_012418	Lytic	Training	Group3
NC_025429	Lytic	Training	Group3
NC_019713	Lytic	Training	Group3
NC_015271	Lytic	Training	Group3
NC_024794	Lytic	Training	Group3
NC_023863	Lytic	Training	Group3
NC_028663	Lytic	Training	Group3
NC_008562	Lytic	Training	Group3
NC_004928	Lytic	Training	Group3
NC_029091	Lytic	Training	Group3
NC_027993	Lytic	Training	Group3
NC_024360	Lytic	Training	Group3
NC_015269	Lytic	Training	Group3
NC_026013	Lytic	Training	Group3
NC_019910	Lytic	Training	Group3
NC_028679	Lytic	Training	Group3
NC_018859	Lytic	Training	Group3
NC_024137	Lytic	Training	Group3
NC_028850	Lytic	Training	Group3
NC_019423	Lytic	Training	Group3
NC_015292	Lytic	Training	Group3
NC_042097	Lytic	Training	Group3
NC_021344	Lytic	Training	Group3
NC_018835	Lytic	Training	Group3
NC_012740	Lytic	Training	Group3
NC_022773	Lytic	Training	Group3
NC_041946	Lytic	Training	Group3
NC_014260	Lytic	Training	Group3
NC_021856	Lytic	Training	Group3
NC_004466	Lytic	Training	Group3
NC_025436	Lytic	Training	Group3
NC_020082	Lytic	Training	Group3
NC_042047	Lytic	Training	Group3
NC_042085	Lytic	Training	Group3
NC_041957	Lytic	Training	Group3
NC_020477	Lytic	Training	Group3
NC_028903	Lytic	Training	Group3
NC_022331	Lytic	Training	Group3
NC_022918	Lytic	Training	Group3
NC_015284	Lytic	Training	Group3
NC_028683	Lytic	Training	Group3
NC_024789	Lytic	Training	Group3
NC_003907	Lytic	Training	Group3
NC_024358	Lytic	Training	Group3
NC_004684	Lytic	Training	Group3
NC_012558	Lytic	Training	Group3
NC_041978	Lytic	Training	Group3
NC_028887	Lytic	Training	Group3
NC_041917	Lytic	Training	Group3
NC_030937	Lytic	Training	Group3
NC_021337	Lytic	Training	Group3
NC_019718	Lytic	Training	Group3
NC_027643	Lytic	Training	Group3
NC_019725	Lytic	Training	Group3
NC_024793	Lytic	Training	Group3
NC_008208	Lytic	Training	Group3
NC_015287	Lytic	Training	Group3
NC_014662	Lytic	Training	Group3
NC_042024	Lytic	Training	Group3
NC_028776	Lytic	Training	Group3
NC_028997	Lytic	Training	Group3
NC_028890	Lytic	Training	Group3
NC_041899	Lytic	Training	Group3
NC_041873	Lytic	Training	Group3
NC_042040	Lytic	Training	Group3
NC_021071	Lytic	Training	Group3
NC_019543	Lytic	Training	Group3
NC_024385	Lytic	Training	Group3
NC_028988	Lytic	Training	Group3
NC_041931	Lytic	Training	Group3
NC_042074	Lytic	Training	Group3
NC_005833	Lytic	Training	Group3
NC_021868	Lytic	Training	Group3
NC_013600	Lytic	Training	Group3
NC_005135	Lytic	Training	Group3
NC_041992	Lytic	Training	Group3
NC_021073	Lytic	Training	Group3
NC_015569	Lytic	Training	Group3
NC_041942	Lytic	Training	Group3
NC_040349	Lytic	Training	Group3
NC_019487	Lytic	Training	Group3
NC_001835	Lytic	Training	Group3
NC_029009	Lytic	Training	Group3
NC_041901	Lytic	Training	Group3
NC_022752	Lytic	Training	Group3
NC_020855	Lytic	Training	Group3
NC_025450	Lytic	Training	Group3
NC_027648	Lytic	Training	Group3
NC_027355	Lytic	Training	Group3
NC_005260	Lytic	Training	Group3
NC_022763	Lytic	Training	Group3
NC_006820	Lytic	Training	Group3
NC_028895	Lytic	Training	Group3
NC_020079	Lytic	Training	Group3
NC_042104	Lytic	Training	Group3
NC_022989	Lytic	Training	Group3
NC_014636	Lytic	Training	Group3
NC_042082	Lytic	Training	Group3
NC_041908	Lytic	Training	Group3
NC_009543	Lytic	Training	Group3
NC_026607	Lytic	Training	Group3
NC_022917	Lytic	Training	Group3
NC_019485	Lytic	Training	Group3
NC_042041	Lytic	Training	Group3
NC_022096	Lytic	Training	Group3
NC_029099	Lytic	Training	Group3
NC_021072	Lytic	Training	Group3
NC_042118	Lytic	Training	Group3
NC_019447	Lytic	Training	Group3
NC_041949	Lytic	Training	Group3
NC_020416	Lytic	Training	Group3
NC_020869	Lytic	Training	Group3
NC_024380	Lytic	Training	Group3
NC_028950	Lytic	Training	Group3
NC_013085	Lytic	Training	Group3
NC_020863	Lytic	Training	Group3
NC_023688	Lytic	Training	Group3
NC_027996	Lytic	Training	Group3
NC_028990	Lytic	Training	Group3
NC_005263	Lytic	Training	Group3
NC_041960	Lytic	Training	Group3
NC_019419	Lytic	Training	Group3
NC_018087	Lytic	Training	Group3
NC_006565	Lytic	Training	Group3
NC_012419	Lytic	Training	Group3
NC_008575	Lytic	Training	Group3
NC_029026	Lytic	Training	Group3
NC_020484	Lytic	Training	Group3
NC_041959	Lytic	Training	Group3
NC_007814	Lytic	Training	Group3
NC_007709	Lytic	Training	Group3
NC_029075	Lytic	Training	Group3
NC_042042	Lytic	Training	Group3
NC_023718	Lytic	Training	Group3
NC_018272	Lytic	Training	Group3
NC_041995	Lytic	Training	Group3
NC_028773	Lytic	Training	Group3
NC_026613	Lytic	Training	Group3
NC_027639	Lytic	Training	Group3
NC_015274	Lytic	Training	Group3
NC_028826	Lytic	Training	Group3
NC_019406	Lytic	Training	Group3
NC_016569	Lytic	Training	Group3
NC_042344	Lytic	Training	Group3
NC_042028	Lytic	Training	Group3
NC_028926	Lytic	Training	Group3
NC_009814	Lytic	Training	Group3
NC_023566	Lytic	Training	Group3
NC_018270	Lytic	Training	Group3
NC_022762	Lytic	Training	Group3
NC_028900	Lytic	Training	Group3
NC_027371	Lytic	Training	Group3
NC_040341	Lytic	Training	Group3
NC_007291	Lytic	Training	Group3
NC_022090	Lytic	Training	Group3
NC_021799	Lytic	Training	Group3
NC_042102	Lytic	Training	Group3
NC_020877	Lytic	Training	Group3
NC_017688	Lytic	Training	Group3
NC_003438	Lytic	Training	Group3
NC_023743	Lytic	Training	Group3
NC_002643	Lytic	Training	Group3
NC_001825	Lytic	Training	Group3
NC_003287	Lytic	Training	Group3
NC_004735	Lytic	Training	Group3
NC_011167	Lytic	Training	Group3
NC_019523	Lytic	Training	Group3
NC_040350	Lytic	Training	Group3
NC_023719	Lytic	Training	Group3
NC_041868	Lytic	Training	Group3
NC_019515	Lytic	Training	Group3
NC_022915	Lytic	Training	Group3
NC_043027	Lytic	Training	Group3
NC_026665	Lytic	Training	Group3
NC_019507	Lytic	Training	Group3
NC_026010	Lytic	Training	Group3
NC_041966	Lytic	Training	Group3
NC_021068	Lytic	Training	Group3
NC_034248	Lytic	Training	Group3
NC_020857	Lytic	Training	Group3
NC_001421	Lytic	Training	Group3
NC_001741	Lytic	Training	Group3
NC_008364	Lytic	Training	Group3
NC_008584	Lytic	Training	Group3
NC_010495	Lytic	Training	Group3
NC_011318	Lytic	Training	Group3
NC_021343	Lytic	Training	Group3
NC_021537	Lytic	Training	Group3
NC_025467	Lytic	Training	Group3
NC_027118	Lytic	Training	Group3
NC_027641	Lytic	Training	Group3
NC_028666	Lytic	Training	Group3
NC_028807	Lytic	Training	Group3
NC_040328	Lytic	Training	Group3
NC_041926	Lytic	Training	Group3
NC_042045	Lytic	Training	Group3
NC_042108	Lytic	Training	Group3
NC_012868	Lytic	Training	Group4
NC_019451	Lytic	Training	Group4
NC_019548	Lytic	Training	Group4
NC_021300	Lytic	Training	Group4
NC_027367	Lytic	Training	Group4
NC_028848	Lytic	Training	Group4
NC_042004	Lytic	Training	Group4
NC_022967	Lytic	Training	Group4
NC_041903	Lytic	Training	Group4
NC_042079	Lytic	Training	Group4
NC_010325	Lytic	Training	Group4
NC_015159	Lytic	Training	Group4
NC_003298	Lytic	Training	Group4
NC_042078	Lytic	Training	Group4
NC_028967	Lytic	Training	Group4
NC_008371	Lytic	Training	Group4
NC_007637	Lytic	Training	Group4
NC_002519	Lytic	Training	Group4
NC_028688	Lytic	Training	Group4
NC_019935	Lytic	Training	Group4
NC_024383	Lytic	Training	Group4
NC_019503	Lytic	Training	Group4
NC_024203	Lytic	Training	Group4
NC_028817	Lytic	Training	Group4
NC_023583	Lytic	Training	Group4
NC_025419	Lytic	Training	Group4
NC_028248	Lytic	Training	Group4
NC_018856	Lytic	Training	Group4
NC_023592	Lytic	Training	Group4
NC_019407	Lytic	Training	Group4
NC_011038	Lytic	Training	Group4
NC_023715	Lytic	Training	Group4
NC_007066	Lytic	Training	Group4
NC_008694	Lytic	Training	Group4
NC_025417	Lytic	Training	Group4
NC_042080	Lytic	Training	Group4
NC_028655	Lytic	Training	Group4
NC_041974	Lytic	Training	Group4
NC_017975	Lytic	Training	Group4
NC_027357	Lytic	Training	Group4
NC_027361	Lytic	Training	Group4
NC_027370	Lytic	Training	Group4
NC_029023	Lytic	Training	Group4
NC_019450	Lytic	Training	Group4
NC_024208	Lytic	Training	Group4
NC_020859	Lytic	Training	Group4
NC_019926	Lytic	Training	Group4
NC_028944	Lytic	Training	Group4
NC_027375	Lytic	Training	Group4
NC_040373	Lytic	Training	Group4
NC_018278	Lytic	Training	Group4
NC_000866	Lytic	Training	Group4
NC_028822	Lytic	Training	Group4
NC_019918	Lytic	Training	Group4
NC_024211	Lytic	Training	Group4
NC_028994	Lytic	Training	Group4
NC_013691	Lytic	Training	Group4
NC_023573	Lytic	Training	Group4
NC_022746	Lytic	Training	Group4
NC_015285	Lytic	Training	Group4
NC_041854	Lytic	Training	Group4
NC_021067	Lytic	Training	Group4
NC_022765	Lytic	Training	Group4
NC_041915	Lytic	Training	Group4
NC_027360	Lytic	Training	Group4
NC_027132	Lytic	Training	Group4
NC_021854	Lytic	Training	Group4
NC_028661	Lytic	Training	Group4
NC_027337	Lytic	Training	Group4
NC_013649	Lytic	Training	Group4
NC_041880	Lytic	Training	Group4
NC_029028	Lytic	Training	Group4
NC_015157	Lytic	Training	Group4
NC_021062	Lytic	Training	Group4
NC_017865	Lytic	Training	Group4
NC_010105	Lytic	Training	Group4
NC_024379	Lytic	Training	Group4
NC_020080	Lytic	Training	Group4
NC_001422	Lytic	Training	Group4
NC_026608	Lytic	Training	Group4
NC_009821	Lytic	Training	Group4
NC_023856	Lytic	Training	Group4
NC_042010	Lytic	Training	Group4
NC_011107	Lytic	Training	Group4
NC_018086	Lytic	Training	Group4
NC_041910	Lytic	Training	Group4
NC_024354	Lytic	Training	Group4
NC_025425	Lytic	Training	Group4
NC_006884	Lytic	Training	Group4
NC_025426	Lytic	Training	Group4
NC_027994	Lytic	Training	Group4
NC_027292	Lytic	Training	Group4
NC_019448	Lytic	Training	Group4
NC_014457	Lytic	Training	Group4
NC_011085	Lytic	Training	Group4
NC_017971	Lytic	Training	Group4
NC_009817	Lytic	Training	Group4
NC_022772	Lytic	Training	Group4
NC_010106	Lytic	Training	Group4
NC_022768	Lytic	Training	Group4
NC_019925	Lytic	Training	Group4
NC_022771	Lytic	Training	Group4
NC_020481	Lytic	Training	Group4
NC_019401	Lytic	Training	Group4
NC_042033	Lytic	Training	Group4
NC_002362	Lytic	Training	Group4
NC_009760	Lytic	Training	Group4
NC_019446	Lytic	Training	Group4
NC_002363	Lytic	Training	Group4
NC_042334	Lytic	Training	Group4
NC_019402	Lytic	Training	Group4
NC_042008	Lytic	Training	Group4
NC_041963	Lytic	Training	Group4
NC_042023	Lytic	Training	Group4
NC_028754	Lytic	Training	Group4
NC_041896	Lytic	Training	Group4
NC_029021	Lytic	Training	Group4
NC_041913	Lytic	Training	Group4
NC_025421	Lytic	Training	Group4
NC_010353	Lytic	Training	Group4
NC_018088	Lytic	Training	Group4
NC_026017	Lytic	Training	Group4
NC_005083	Lytic	Training	Group4
NC_042001	Lytic	Training	Group4
NC_041994	Lytic	Training	Group4
NC_027351	Lytic	Training	Group4
NC_019909	Lytic	Training	Group4
NC_009643	Lytic	Training	Group4
NC_024121	Lytic	Training	Group4
NC_021853	Lytic	Training	Group4
NC_028780	Lytic	Training	Group4
NC_041933	Lytic	Training	Group4
NC_020201	Lytic	Training	Group4
NC_042018	Lytic	Training	Group4
NC_019933	Lytic	Training	Group4
NC_019420	Lytic	Training	Group4
NC_020868	Lytic	Training	Group4
NC_041885	Lytic	Training	Group4
NC_042105	Lytic	Training	Group4
NC_021793	Lytic	Training	Group4
NC_021529	Lytic	Training	Group4
NC_042355	Lytic	Training	Group4
NC_009875	Lytic	Training	Group4
NC_042094	Lytic	Training	Group4
NC_021788	Lytic	Training	Group4
NC_042095	Lytic	Training	Group4
NC_021806	Lytic	Training	Group4
NC_024364	Lytic	Training	Group4
NC_019516	Lytic	Training	Group4
NC_023005	Lytic	Training	Group4
NC_041932	Lytic	Training	Group4
NC_022770	Lytic	Training	Group4
NC_012757	Lytic	Training	Group4
NC_028782	Lytic	Training	Group4
NC_016567	Lytic	Training	Group4
NC_042054	Lytic	Training	Group4
NC_019916	Lytic	Training	Group4
NC_021862	Lytic	Training	Group4
NC_028865	Lytic	Training	Group4
NC_041897	Lytic	Training	Group4
NC_024783	Lytic	Training	Group4
NC_018084	Lytic	Training	Group4
NC_041944	Lytic	Training	Group4
NC_016657	Lytic	Training	Group4
NC_008574	Lytic	Training	Group4
NC_041998	Lytic	Training	Group4
NC_041875	Lytic	Training	Group4
NC_020078	Lytic	Training	Group4
NC_042091	Lytic	Training	Group4
NC_027125	Lytic	Training	Group4
NC_042309	Lytic	Training	Group4
NC_022764	Lytic	Training	Group4
NC_025443	Lytic	Training	Group4
NC_042354	Lytic	Training	Group4
NC_028770	Lytic	Training	Group4
NC_019924	Lytic	Training	Group4
NC_009604	Lytic	Training	Group4
NC_007458	Lytic	Training	Group4
NC_016071	Lytic	Training	Group4
NC_041911	Lytic	Training	Group4
NC_041879	Lytic	Training	Group4
NC_028829	Lytic	Training	Group4
NC_007856	Lytic	Training	Group4
NC_001270	Lytic	Training	Group4
NC_019929	Lytic	Training	Group4
NC_023736	Lytic	Training	Group4
NC_016566	Lytic	Training	Group4
NC_025463	Lytic	Training	Group4
NC_022328	Lytic	Training	Group4
NC_025466	Lytic	Training	Group4
NC_023569	Lytic	Training	Group4
NC_019511	Lytic	Training	Group4
NC_041872	Lytic	Training	Group4
NC_002515	Lytic	Training	Group4
NC_014635	Lytic	Training	Group4
NC_029118	Lytic	Training	Group4
NC_025441	Lytic	Training	Group4
NC_040329	Lytic	Training	Group4
NC_018271	Lytic	Training	Group4
NC_012223	Lytic	Training	Group4
NC_041950	Lytic	Training	Group4
NC_015586	Lytic	Training	Group4
NC_022987	Lytic	Training	Group4
NC_021803	Lytic	Training	Group4
NC_020854	Lytic	Training	Group4
NC_042043	Lytic	Training	Group4
NC_015463	Lytic	Training	Group4
NC_006936	Lytic	Training	Group4
NC_029071	Lytic	Training	Group4
NC_017984	Lytic	Training	Group4
NC_028693	Lytic	Training	Group4
NC_027298	Lytic	Training	Group4
NC_020853	Lytic	Training	Group4
NC_042053	Lytic	Training	Group4
NC_023614	Lytic	Training	Group4
NC_042083	Lytic	Training	Group4
NC_042049	Lytic	Training	Group4
NC_009015	Lytic	Training	Group4
NC_003793	Lytic	Training	Group4
NC_040374	Lytic	Training	Group4
NC_019541	Lytic	Training	Group4
NC_042132	Lytic	Training	Group4
NC_028819	Lytic	Training	Group4
NC_016164	Lytic	Training	Group4
NC_027637	Lytic	Training	Group4
NC_021534	Lytic	Training	Group4
NC_023555	Lytic	Training	Group4
NC_016161	Lytic	Training	Group4
NC_029030	Lytic	Training	Group4
NC_041965	Lytic	Training	Group4
NC_025430	Lytic	Training	Group4
NC_042029	Lytic	Training	Group4
NC_019923	Lytic	Training	Group4
NC_019527	Lytic	Training	Group4
NC_042099	Lytic	Training	Group4
NC_042314	Lytic	Training	Group4
NC_004685	Lytic	Training	Group4
NC_019549	Lytic	Training	Group4
NC_018269	Lytic	Training	Group4
NC_028788	Lytic	Training	Group4
NC_028786	Lytic	Training	Group4
NC_001954	Lytic	Training	Group4
NC_017981	Lytic	Training	Group4
NC_029047	Lytic	Training	Group4
NC_042037	Lytic	Training	Group4
NC_023605	Lytic	Training	Group4
NC_041866	Lytic	Training	Group4
NC_001420	Lytic	Training	Group5
NC_002180	Lytic	Training	Group5
NC_022971	Lytic	Training	Group5
NC_028977	Lytic	Training	Group5
NC_041967	Lytic	Training	Group5
NC_026599	Lytic	Training	Group5
NC_007806	Lytic	Training	Group5
NC_005045	Lytic	Training	Group5
NC_028684	Lytic	Training	Group5
NC_042020	Lytic	Training	Group5
NC_010326	Lytic	Training	Group5
NC_009551	Lytic	Training	Group5
NC_004777	Lytic	Training	Group5
NC_022323	Lytic	Training	Group5
NC_027345	Lytic	Training	Group5
NC_024146	Lytic	Training	Group5
NC_028983	Lytic	Training	Group5
NC_011166	Lytic	Training	Group5
NC_027388	Lytic	Training	Group5
NC_021776	Lytic	Training	Group5
NC_027391	Lytic	Training	Group5
NC_028652	Lytic	Training	Group5
NC_024140	Lytic	Training	Group5
NC_042098	Lytic	Training	Group5
NC_041973	Lytic	Training	Group5
NC_023608	Lytic	Training	Group5
NC_013647	Lytic	Training	Group5
NC_025423	Lytic	Training	Group5
NC_028882	Lytic	Training	Group5
NC_020849	Lytic	Training	Group5
NC_042039	Lytic	Training	Group5
NC_027295	Lytic	Training	Group5
NC_027362	Lytic	Training	Group5
NC_042343	Lytic	Training	Group5
NC_011043	Lytic	Training	Group5
NC_019405	Lytic	Training	Group5
NC_028933	Lytic	Training	Group5
NC_028448	Lytic	Training	Group5
NC_027979	Lytic	Training	Group5
NC_029083	Lytic	Training	Group5
NC_042077	Lytic	Training	Group5
NC_005282	Lytic	Training	Group5
NC_024359	Lytic	Training	Group5
NC_024205	Lytic	Training	Group5
NC_027404	Lytic	Training	Group5
NC_041906	Lytic	Training	Group5
NC_028916	Lytic	Training	Group5
NC_023576	Lytic	Training	Group5
NC_025418	Lytic	Training	Group5
NC_010807	Lytic	Training	Group5
NC_019505	Lytic	Training	Group5
NC_005880	Lytic	Training	Group5
NC_042034	Lytic	Training	Group5
NC_018831	Lytic	Training	Group5
NC_019530	Lytic	Training	Group5
NC_027387	Lytic	Training	Group5
NC_015281	Lytic	Training	Group5
NC_042012	Lytic	Training	Group5
NC_017974	Lytic	Training	Group5
NC_028957	Lytic	Training	Group5
NC_027379	Lytic	Training	Group5
NC_024124	Lytic	Training	Group5
NC_015282	Lytic	Training	Group5
NC_019443	Lytic	Training	Group5
NC_028872	Lytic	Training	Group5
NC_029101	Lytic	Training	Group5
NC_025446	Lytic	Training	Group5
NC_018855	Lytic	Training	Group5
NC_042086	Lytic	Training	Group5
NC_028676	Lytic	Training	Group5
NC_011165	Lytic	Training	Group5
NC_024367	Lytic	Training	Group5
NC_024142	Lytic	Training	Group5
NC_022966	Lytic	Training	Group5
NC_041948	Lytic	Training	Group5
NC_022769	Lytic	Training	Group5
NC_028847	Lytic	Training	Group5
NC_015933	Lytic	Training	Group5
NC_023579	Lytic	Training	Group5
NC_026587	Lytic	Training	Group5
NC_028694	Lytic	Training	Group5
NC_027386	Lytic	Training	Group5
NC_041922	Lytic	Training	Group5
NC_024217	Lytic	Training	Group5
NC_027988	Lytic	Training	Group5
NC_019444	Lytic	Training	Group5
NC_027640	Lytic	Training	Group5
NC_041943	Lytic	Training	Group5
NC_011811	Lytic	Training	Group5
NC_005859	Lytic	Training	Group5
NC_023717	Lytic	Training	Group5
NC_029042	Lytic	Training	Group5
NC_019724	Lytic	Training	Group5
NC_024788	Lytic	Training	Group5
NC_042025	Lytic	Training	Group5
NC_025416	Lytic	Training	Group5
NC_015279	Lytic	Training	Group5
NC_022766	Lytic	Training	Group5
NC_042017	Lytic	Training	Group5
NC_023584	Lytic	Training	Group5
NC_007623	Lytic	Training	Group5
NC_021785	Lytic	Training	Group5
NC_016571	Lytic	Training	Group5
NC_041869	Lytic	Training	Group5
NC_019398	Lytic	Training	Group5
NC_013697	Lytic	Training	Group5
NC_019540	Lytic	Training	Group5
NC_016656	Lytic	Training	Group5
NC_042019	Lytic	Training	Group5
NC_042103	Lytic	Training	Group5
NC_041930	Lytic	Training	Group5
NC_018857	Lytic	Training	Group5
NC_019457	Lytic	Training	Group5
NC_028919	Lytic	Training	Group5
NC_007821	Lytic	Training	Group5
NC_019454	Lytic	Training	Group5
NC_020879	Lytic	Training	Group5
NC_027333	Lytic	Training	Group5
NC_023610	Lytic	Training	Group5
NC_020867	Lytic	Training	Group5
NC_042092	Lytic	Training	Group5
NC_041939	Lytic	Training	Group5
NC_016659	Lytic	Training	Group5
NC_041996	Lytic	Training	Group5
NC_041887	Lytic	Training	Group5
NC_021559	Lytic	Training	Group5
NC_042022	Lytic	Training	Group5
NC_042044	Lytic	Training	Group5
NC_028831	Lytic	Training	Group5
NC_007807	Lytic	Training	Group5
NC_028702	Lytic	Training	Group5
NC_022968	Lytic	Training	Group5
NC_015253	Lytic	Training	Group5
NC_019500	Lytic	Training	Group5
NC_041941	Lytic	Training	Group5
NC_041945	Lytic	Training	Group5
NC_020479	Lytic	Training	Group5
NC_007603	Lytic	Training	Group5
NC_005884	Lytic	Training	Group5
NC_042125	Lytic	Training	Group5
NC_041919	Lytic	Training	Group5
NC_041938	Lytic	Training	Group5
NC_027633	Lytic	Training	Group5
NC_025414	Lytic	Training	Group5
NC_009987	Lytic	Training	Group5
NC_004629	Lytic	Training	Group5
NC_028945	Lytic	Training	Group5
NC_028795	Lytic	Training	Group5
NC_024792	Lytic	Training	Group5
NC_023581	Lytic	Training	Group5
NC_041952	Lytic	Training	Group5
NC_007808	Lytic	Training	Group5
NC_042015	Lytic	Training	Group5
NC_027332	Lytic	Training	Group5
NC_027402	Lytic	Training	Group5
NC_028899	Lytic	Training	Group5
NC_028799	Lytic	Training	Group5
NC_021804	Lytic	Training	Group5
NC_028855	Lytic	Training	Group5
NC_024785	Lytic	Training	Group5
NC_015264	Lytic	Training	Group5
NC_025447	Lytic	Training	Group5
NC_015296	Lytic	Training	Group5
NC_044940	Lytic	Training	Group5
NC_020870	Lytic	Training	Group5
NC_021852	Lytic	Training	Group5
NC_010811	Lytic	Training	Group5
NC_015250	Lytic	Training	Group5
NC_029068	Lytic	Training	Group5
NC_006356	Lytic	Training	Group5
NC_041947	Lytic	Training	Group5
NC_029012	Lytic	Training	Group5
NC_005342	Lytic	Training	Group5
NC_029033	Lytic	Training	Group5
NC_019514	Lytic	Training	Group5
NC_042127	Lytic	Training	Group5
NC_019538	Lytic	Training	Group5
NC_021795	Lytic	Training	Group5
NC_042119	Lytic	Training	Group5
NC_008370	Lytic	Training	Group5
NC_041997	Lytic	Training	Group5
NC_021796	Lytic	Training	Group5
NC_001332	Lytic	Training	Group5
NC_021860	Lytic	Training	Group5
NC_024378	Lytic	Training	Group5
NC_027636	Lytic	Training	Group5
NC_028698	Lytic	Training	Group5
NC_028820	Lytic	Training	Group5
NC_042126	Lytic	Training	Group5
NC_027364	Lytic	Training	Group5
NC_016562	Lytic	Training	Group5
NC_041886	Lytic	Training	Group5
NC_021797	Lytic	Training	Group5
NC_025420	Lytic	Training	Group5
NC_042014	Lytic	Training	Group5
NC_012742	Lytic	Training	Group5
NC_041884	Lytic	Training	Group5
NC_019404	Lytic	Training	Group5
NC_019525	Lytic	Training	Group5
NC_015464	Lytic	Training	Group5
NC_019519	Lytic	Training	Group5
NC_024123	Lytic	Training	Group5
NC_029106	Lytic	Training	Group5
NC_028984	Lytic	Training	Group5
NC_021802	Lytic	Training	Group5
NC_028966	Lytic	Training	Group5
NC_042000	Lytic	Training	Group5
NC_041900	Lytic	Training	Group5
NC_041962	Lytic	Training	Group5
NC_018083	Lytic	Training	Group5
NC_028940	Lytic	Training	Group5
NC_006940	Lytic	Training	Group5
NC_016766	Lytic	Training	Group5
NC_042117	Lytic	Training	Group5
NC_021789	Lytic	Training	Group5
NC_028762	Lytic	Training	Group5
NC_021557	Lytic	Training	Group5
NC_017972	Lytic	Training	Group5
NC_042122	Lytic	Training	Group5
NC_022790	Lytic	Training	Group5
NC_015937	Lytic	Training	Group5
NC_005886	Lytic	Training	Group5
NC_042032	Lytic	Training	Group5
NC_041924	Lytic	Training	Group5
NC_023859	Lytic	Training	Group5
NC_027995	Lytic	Training	Group5
NC_025824	Lytic	Training	Group5
NC_016658	Lytic	Training	Group5
NC_024330	Lytic	Training	Group5
NC_016162	Lytic	Training	Group5
NC_041856	Lytic	Training	Group5
NC_021336	Lytic	Training	Group5
NC_023550	Lytic	Training	Group5
NC_028924	Lytic	Training	Group5
NC_022094	Lytic	Training	Group5
NC_011216	Lytic	Training	Group5
NC_020202	Lytic	Training	Group5
NC_028763	Lytic	Training	Group5
NC_041921	Lytic	Training	Group5
NC_029100	Lytic	Training	Group5
NC_011142	Lytic	Training	Group5
NC_019509	Lytic	Training	Group5
NC_008265	Lytic	Training	Group5
NC_041851	Lytic	Training	Group5
NC_010363	Lytic	Training	Group5
NC_001706	Lytic	Training	Group5
NC_042350	Lytic	Training	Group5
NC_021861	Lytic	Training	Group5

## Sheet: Test dataset
Accession number	Lifecycle	Usage
NC_049379	Lysogenic	Test
JF713456	Lysogenic	Test
MK387337	Lysogenic	Test
KY883647	Lysogenic	Test
AF440695	Lysogenic	Test
AY257527	Lysogenic	Test
MK560763	Lysogenic	Test
AY701338	Lysogenic	Test
NC_048066	Lysogenic	Test
NC_055839	Lysogenic	Test
MK672805	Lysogenic	Test
MK733262	Lysogenic	Test
MK733263	Lysogenic	Test
MK733264	Lysogenic	Test
NC_024147	Lysogenic	Test
MK733259	Lysogenic	Test
MT227924	Lysogenic	Test
MK733260	Lysogenic	Test
MK733261	Lysogenic	Test
MT366580	Lysogenic	Test
AY129338	Lysogenic	Test
MK672799	Lysogenic	Test
MK672800	Lysogenic	Test
MK672801	Lysogenic	Test
MK672803	Lysogenic	Test
MK672804	Lysogenic	Test
MK672802	Lysogenic	Test
NC_049917	Lysogenic	Test
KX581094	Lysogenic	Test
KX581093	Lysogenic	Test
KX581095	Lysogenic	Test
KX581096	Lysogenic	Test
KX581097	Lysogenic	Test
KX581091	Lysogenic	Test
KY658680	Lysogenic	Test
KY658677	Lysogenic	Test
KX581099	Lysogenic	Test
KY658675	Lysogenic	Test
KX581100	Lysogenic	Test
KY658678	Lysogenic	Test
KY658679	Lysogenic	Test
KY658674	Lysogenic	Test
KY658676	Lysogenic	Test
MN563793	Lysogenic	Test
AY954968	Lysogenic	Test
AF448724	Lysogenic	Test
AY954954	Lysogenic	Test
AF301375	Lysogenic	Test
AY082070	Lysogenic	Test
AY320035	Lysogenic	Test
AF424782	Lysogenic	Test
AY954959	Lysogenic	Test
AY129330	Lysogenic	Test
AY616446	Lysogenic	Test
EF536069	Lysogenic	Test
AJ131519	Lysogenic	Test
AY625898	Lysogenic	Test
AF115103	Lysogenic	Test
AF020713	Lysogenic	Test
AJ242593	Lysogenic	Test
AF271693	Lysogenic	Test
AJ550940	Lysogenic	Test
AY954953	Lysogenic	Test
AF323669	Lysogenic	Test
AY954958	Lysogenic	Test
AY954957	Lysogenic	Test
X98106	Lysogenic	Test
AY954963	Lysogenic	Test
AF232233	Lysogenic	Test
AY954962	Lysogenic	Test
AY605181	Lysogenic	Test
AY954964	Lysogenic	Test
AY526908	Lysogenic	Test
AY526909	Lysogenic	Test
AY029185	Lysogenic	Test
AY510084	Lysogenic	Test
AY055382	Lysogenic	Test
AY505112	Lysogenic	Test
KY883642	Lysogenic	Test
KM612262	Lysogenic	Test
AJ298298	Lysogenic	Test
AY954967	Lysogenic	Test
NC_050152	Lysogenic	Test
AF323668	Lysogenic	Test
AJ251789	Lysogenic	Test
AJ564013	Lysogenic	Test
AY954960	Lysogenic	Test
AY133112	Lysogenic	Test
DQ517338	Lysogenic	Test
AY954955	Lysogenic	Test
AY954966	Lysogenic	Test
AY605066	Lysogenic	Test
EF462197	Lysogenic	Test
DQ114220	Lysogenic	Test
AY954952	Lysogenic	Test
AY374448	Lysogenic	Test
NC_003157	Lysogenic	Test
AY954965	Lysogenic	Test
AF109874	Lysogenic	Test
AF424781	Lysogenic	Test
AY954961	Lysogenic	Test
AF323670	Lysogenic	Test
AF074945	Lysogenic	Test
AF424783	Lysogenic	Test
NC_030652	Lysogenic	Test
MK575466	Lysogenic	Test
AY954951	Lysogenic	Test
AF323671	Lysogenic	Test
AF242738	Lysogenic	Test
SFU82619	Lysogenic	Test
AF323673	Lysogenic	Test
AY508486	Lysogenic	Test
KJ545483	Lysogenic	Test
AF323672	Lysogenic	Test
NC_010275	Lysogenic	Test
KU504502	Lysogenic	Test
KX058879	Lysogenic	Test
X51522	Lysogenic	Test
NC_041848	Lysogenic	Test
AY736146	Lysogenic	Test
AY052766	Lysogenic	Test
AF069529	Lysogenic	Test
AY135486	Lysogenic	Test
AF069308	Lysogenic	Test
FJ188381	Lysogenic	Test
AP004402	Lysogenic	Test
AF125520	Lysogenic	Test
JQ086369	Lysogenic	Test
AF335538	Lysogenic	Test
AJ270057	Lytic	Test
MW767996	Lytic	Test
NC_031063	Lytic	Test
KY883648	Lytic	Test
EF537008	Lytic	Test
HQ641343	Lytic	Test
HQ641344	Lytic	Test
MF574151	Lytic	Test
MN497414	Lytic	Test
JQ957925	Lytic	Test
KY883641	Lytic	Test
KT852574	Lytic	Test
KY883644	Lytic	Test
MW073017	Lytic	Test
NC_047803	Lytic	Test
AJ505558	Lytic	Test
NC_047755	Lytic	Test
HQ641341	Lytic	Test
MG957431	Lytic	Test
NC_011105	Lytic	Test
NC_047937	Lytic	Test
DQ904452	Lytic	Test
NC_047936	Lytic	Test
LT962380	Lytic	Test
DQ079898	Lytic	Test
AF320576	Lytic	Test
NC_007636	Lytic	Test
KY883645	Lytic	Test
KY883646	Lytic	Test
KY883643	Lytic	Test
NC_047737	Lytic	Test
AY954969	Lytic	Test
MN062187	Lytic	Test
KY883651	Lytic	Test
KY883652	Lytic	Test
LT961840	Lytic	Test
KY883650	Lytic	Test
AY370673	Lytic	Test
MK820013	Lytic	Test
MH925093	Lytic	Test
JQ780163	Lytic	Test
NC_047935	Lytic	Test
LC465543	Lytic	Test
NC_048036	Lytic	Test
NC_048035	Lytic	Test
AY129334	Lytic	Test
KX889068	Lytic	Test
AY543070	Lytic	Test
HQ641346	Lytic	Test
MT178448	Lytic	Test
FJ230960	Lytic	Test
DQ003638	Lytic	Test
NC_047762	Lytic	Test
NC_047903	Lytic	Test
MG893203	Lytic	Test
KY883658	Lytic	Test
MN794238	Lytic	Test
MK474470	Lytic	Test
MN974282	Lytic	Test
MW331544	Lytic	Test
NC_047840	Lytic	Test
NC_048124	Lytic	Test
KY883657	Lytic	Test
NC_048703	Lytic	Test
MH925092	Lytic	Test
GU071092	Lytic	Test
NC_048125	Lytic	Test
MK358448	Lytic	Test
NC_055717	Lytic	Test
MN175679	Lytic	Test
DQ535032	Lytic	Test
NC_047805	Lytic	Test
MH779498	Lytic	Test
KU595434	Lytic	Test
MG603697	Lytic	Test
AJ550635	Lytic	Test
MT501516	Lytic	Test
AP018399	Lytic	Test
KM224878	Lytic	Test
NC_048709	Lytic	Test
NC_047746	Lytic	Test
DQ079897	Lytic	Test
DQ079905	Lytic	Test
NC_055829	Lytic	Test
MF497422	Lytic	Test
NC_055851	Lytic	Test
HQ641352	Lytic	Test
AY369265	Lytic	Test
NC_055847	Lytic	Test
KY883635	Lytic	Test
NC_055794	Lytic	Test
MW250641	Lytic	Test
MN419153	Lytic	Test
MT951568	Lytic	Test
MH310933	Lytic	Test
NC_048121	Lytic	Test
HQ641351	Lytic	Test
MW365952	Lytic	Test
NC_049431	Lytic	Test
MK903278	Lytic	Test
HQ641353	Lytic	Test
NC_055784	Lytic	Test
HQ641350	Lytic	Test
NC_048779	Lytic	Test
KY883634	Lytic	Test
NC_055800	Lytic	Test
HQ641348	Lytic	Test
HQ641349	Lytic	Test
MH310936	Lytic	Test
MT735630	Lytic	Test
MH310935	Lytic	Test
MZ820095	Lytic	Test
MG676466	Lytic	Test
AY266303	Lytic	Test
NC_048747	Lytic	Test
KY499642	Lytic	Test
AY212251	Lytic	Test
NC_049430	Lytic	Test
AY751298	Lytic	Test
DQ079899	Lytic	Test
DQ079903	Lytic	Test
MN102376	Lytic	Test
KY883638	Lytic	Test
KX507046	Lytic	Test
AP014858	Lytic	Test
HQ641354	Lytic	Test
MN047793	Lytic	Test
MH310934	Lytic	Test
NC_048122	Lytic	Test
MK308674	Lytic	Test
AF543311	Lytic	Test
MK308675	Lytic	Test
AF513033	Lytic	Test
MN794232	Lytic	Test
AP008979	Lytic	Test
MK308676	Lytic	Test
AY368235	Lytic	Test
MK308677	Lytic	Test
MT135025	Lytic	Test
MH599087	Lytic	Test
MH925090	Lytic	Test
AY283928	Lytic	Test
MT939492	Lytic	Test
KT919973	Lytic	Test
AY954970	Lytic	Test
NC_049510	Lytic	Test
MK483107	Lytic	Test
MF431726	Lytic	Test
KY065147	Lytic	Test
KT919972	Lytic	Test
JN849462	Lytic	Test
MK568540	Lytic	Test
MG720309	Lytic	Test
KY883636	Lytic	Test
KY883637	Lytic	Test
OK428602	Lytic	Test
MT612989	Lytic	Test
KJ572844	Lytic	Test
NC_048151	Lytic	Test
MG602476	Lytic	Test
MT811961	Lytic	Test
KJ936628	Lytic	Test
NC_049380	Lytic	Test
NC_048765	Lytic	Test
DQ079882	Lytic	Test
DQ079883	Lytic	Test
MN871510	Lytic	Test
MW748992	Lytic	Test
AY129335	Lytic	Test
MH363700	Lytic	Test
MN062185	Lytic	Test
MN954399	Lytic	Test
MT612988	Lytic	Test
KU647627	Lytic	Test
MZ322012	Lytic	Test
MT451873	Lytic	Test
NC_008206	Lytic	Test
KY883640	Lytic	Test
MH925091	Lytic	Test
MT795651	Lytic	Test
KY883639	Lytic	Test
MH992131	Lytic	Test
AP019417	Lytic	Test
MN497415	Lytic	Test
MH595538	Lytic	Test
MT135026	Lytic	Test
NC_055716	Lytic	Test
MW217515	Lytic	Test
MW802488	Lytic	Test
AY236756	Lytic	Test
MT135024	Lytic	Test
NC_047882	Lytic	Test
AF299314	Lytic	Test
MW114771	Lytic	Test
AP014887	Lytic	Test
DQ079881	Lytic	Test
KY744240	Lytic	Test
AF274751	Lytic	Test
NC_013154	Lytic	Test
MK559459	Lytic	Test
MT161387	Lytic	Test
DQ079894	Lytic	Test
MT161386	Lytic	Test
AY848684	Lytic	Test
NC_047741	Lytic	Test
DQ079900	Lytic	Test
NC_047962	Lytic	Test
FJ168660	Lytic	Test
MH191395	Lytic	Test
DQ079904	Lytic	Test
NC_052966	Lytic	Test
NC_054459	Lytic	Test
KT160311	Lytic	Test
AY848685	Lytic	Test
NC_031101	Lytic	Test
AY954949	Lytic	Test
NC_054458	Lytic	Test
AY848687	Lytic	Test
NC_055837	Lytic	Test
KU197014	Lytic	Test
MW822535	Lytic	Test
NC_055836	Lytic	Test
NC_055838	Lytic	Test
MW822537	Lytic	Test
NC_055835	Lytic	Test
KX507045	Lytic	Test
MW822538	Lytic	Test
NC_007451	Lytic	Test
MT720689	Lytic	Test
KU160494	Lytic	Test
KY210139	Lytic	Test
AF428260	Lytic	Test
MK249871	Lytic	Test
MK249872	Lytic	Test
AY848688	Lytic	Test
MK097141	Lytic	Test
KY883656	Lytic	Test
AY682195	Lytic	Test
NC_047951	Lytic	Test
AF145054	Lytic	Test
AF115102	Lytic	Test
MT732475	Lytic	Test
MN956515	Lytic	Test
MN512538	Lytic	Test
MW009675	Lytic	Test
