# Supplementary material for: DeepPL: A deep-learning-based tool for the prediction of bacteriophage lifecycle
Source: PLoS Comput Biol. 2024 Oct 17;20(10):e1012525. doi: 10.1371/journal.pcbi.1012525 (PMC11521287; doi:10.1371/journal.pcbi.1012525)
Supplement: S2 Data — (XLSX) [file pcbi.1012525.s002.xlsx]

## Sheet: Sheet1
	Short and long reads co-assembly				short reads assembly		long reads assembly
Groups	Sensitivity (%)	Specificity (%)	Accuracy (%)	F-score	MCC
Group1	96.15	92.99	93.9	0.9	0.5
Group2	88.23	94.56	92.45	0.88	0.49
Group3	85.21	94.69	91.66	0.86	0.46
Group4	95.5	89.01	90.6	0.83	0.46
Group5	94.68	89.66	90.95	0.84	0.46
