# Supplementary material for: DeepPL: A deep-learning-based tool for the prediction of bacteriophage lifecycle
Source: PLoS Comput Biol. 2024 Oct 17;20(10):e1012525. doi: 10.1371/journal.pcbi.1012525 (PMC11521287; doi:10.1371/journal.pcbi.1012525)
Supplement: S3 Data — (XLSX) [file pcbi.1012525.s003.xlsx]

## Sheet: Sheet1
	Short and long reads co-assembly				short reads assembly		long reads assembly
	Illumina+Nanopore-Unicycler		Illumina+Pacbio-Unicycler		Illumina-SPAdes		Nanopore-Fyle		Nanopore-Unicycler		Nanopore-wtdgb2		Pacbio-Fyle		Pacbio-wtgbg2
Contig length	DeepPL	PhaTYP	DeepPL	PhaTYP	DeepPL	PhaTYP	DeepPL	PhaTYP	DeepPL	PhaTYP	DeepPL	PhaTYP	DeepPL	PhaTYP	DeepPL	PhaTYP
>=50,000bp	0.923077	0.923077	0.944444	1	0.96	1	0.986577	0.993289	1	1	/	/	/	/	/	/
>=10,000bp	0.923077	0.923077	0.833333	0.611111	0.96	0.96	0.979866	0.986577	1	0.945312	0.986667	0.973333	0.942308	0.923077	0.923913	0.804348
>=5,000bp	0.923077	0.769231	0.833333	0.611111	0.96	0.72	0.926174	0.872483	0.992188	0.875	0.826667	0.826667	0.865385	0.826923	0.858696	0.673913
<5,000bp	0.923077	0.769231	0.833333	0.555556	0.84	0.44	0.711409	0.496644	0.976562	0.851562	0.813333	0.813333	0.826923	0.788462	0.815217	0.586957
/: no contigs has the length more than 50,000 bp
